# Supplementary material for: Multi-pathway DNA-repair reporters reveal competition between end-joining, single-strand annealing and homologous recombination at Cas9-induced DNA double-strand breaks
Source: Nat Commun. 2022 Sep 8;13:5295. doi: 10.1038/s41467-022-32743-w (PMC9458747; doi:10.1038/s41467-022-32743-w)
Supplement: Supplementary file 4 — Source Data [file 41467_2022_32743_MOESM4_ESM.xlsx]

## Sheet: Fig. 1D, E
Figure 1D
	c-NHEJ			HR
	AAVS1sg	BFPsg1+2		AAVS1sg	BFPsg1+2
exp. 1	4.055	34.15		0.007	1.37
exp. 2	3.28	29.45		0.043	1.45
exp. 3	1.35	28.6		0.0315	1.365
exp. 4	5.45	31.7		0.033	1.515
Figure 1E, raw data
	c-NHEJ				HR
	NTsi	BRCA1si	53BP1si		NTsi	BRCA1si	53BP1si
exp. 1	26.465	30.095	19.335		0.9575	0.2275	1.955
exp. 2	26.235	29.61	19.825		1.12	0.133	2.025
exp. 3	26.04	31.26	20.925		1.054	0.14	1.74
Figure 1E, normalized (this was plotted)
	c-NHEJ				HR
	NTsi	BRCA1si	53BP1si		NTsi	BRCA1si	53BP1si
exp. 1	1	1.13716	0.730588		1	0.237598	2.04178
exp. 2	1	1.12864	0.75567		1	0.11875	1.80804
exp. 3	1	1.20046	0.803571		1	0.132827	1.65085

## Sheet: Fig. 1F
Figure 1F
Uncropped western blot image for figure 1F

## Sheet: Fig. 1G
Figure 1G
	c-NHEJ			HR
	Control	NU7441		Control	NU7441
exp. 1	29.58	5.35		1.421	2.719
exp. 2	26.945	7.995		0.9175	2.0975
exp. 3	26.18	9.825		1.489	1.88
exp. 4	27.57	5		1.418	2.3455

## Sheet: Fig. 2D, E, F, H, I, J
Figure 2D
	c-NHEJ			HR
	sgAAVS1	sgBFP V2		sgAAVS1	sgBFP V2
exp. 1	4.25	51.2		0.069	2.95
exp. 2	3.52	50.6		0.05	2.93
exp. 3	4.41	49.7		0.063	2.98
Figure 2E
	Flow				TIDER
	WT	mut. Repair	HR		WT	mut. Repair	HR
exp. 1	60.491	37.22	2.289		58.445	38.9089	2.64619
exp. 2	61.289	36.51	2.201		60.4236	36.5321	3.04434
exp. 3	62.98	34.8	2.22		59.4776	37.006	3.51641
Figure 2F
	InDel type
	-12	-1	1	2	3
exp. 1	0.00766703	0.00876232	0.958379	0.0219058	0.00328587
Figure 2H
	c-NHEJ			HR
	sgAAVS1	sgBFP V2		sgAAVS1	sgBFP V2
exp. 1	12.6	33.2		0.067	0.34
exp. 2	7.65	29.5		0.069	0.42
exp. 3	8.63	27.5		0.061	0.43
Figure 2I
	c-NHEJ			HR
	Control	NU7441		Control	NU7441
exp. 1	62.755	63.05		4.951	12.5715
exp. 2	65.115	61.85		4.7105	12.3155
exp. 3	61.065	61.65		4.5155	12.209
Figure 2J
	c-NHEJ			HR
	Control	NU7441		Control	NU7441
exp. 1	20.6	21.4		0.273	0.61
exp. 2	21.85	22.17		0.351	0.753
exp. 3	18.87	20.54		0.369	0.694

## Sheet: Fig. 3A, B
Figure 3A
-12			-9			-6			-1			0			1			2			HR
exp. 1	exp. 2	exp. 3	exp. 1	exp. 2	exp. 3	exp. 1	exp. 2	exp. 3	exp. 1	exp. 2	exp. 3	exp. 1	exp. 2	exp. 3	exp. 1	exp. 2	exp. 3	exp. 1	exp. 2	exp. 3	exp. 1	exp. 2	exp. 3
0.1	0.266667	0	0	0.466667	0	0.05	0.233333	0	1.05	1.56667	0.9	9	15.4333	9.95	83.2	70.6667	83.2	0.25	0.266667	0	2.15	4.36667	2.1
3.15	1.03333	0.85	0.5	0.966667	0.7	4.35	3.23333	5.75	0.7	0.3	0.55	49.75	46	47.65	3.5	4.06667	3.45	0	0	0	32.05	39.1	35.05
0	0.166667	0	0	0.266667	0	0.2	0	0	1.2	1.53333	0.9	18.2	14.9667	13.55	67.85	71.6	75.1	0.55	0.4	0	4.4	4.86667	4.55
0.5	0.3	0.1	0.05	0.166667	0.4	5.95	4.4	4.4	0.1	0.833333	0	53.55	29.9333	54.85	0.5	1.5	0.1	0	0.766667	0	34.15	54.1333	35.6
0	0.1	0	0	0.0666667	0	0.1	0.133333	0	1.9	1.36667	1.7	15.55	12.2	16.25	71.3	76.9	71.8	0	0	0.05	4.75	3.9	4
1.4	0.666667	0.8	0.6	0.633333	0.25	5.25	3.86667	5.8	0.15	0.433333	0.3	47.8	47.4	46.35	2.8	2.76667	2.15	0	0	0	36.45	39.1333	38.45
Figure 3B
	Mutagenic End-Joining					WT					HR
	Flow		TIDER			Flow		TIDER			Flow		TIDER
	Control	NU7441	Control	NU7441		Control	NU7441	Control	NU7441		Control	NU7441	Control	NU7441
exp. 1	69.4	74.15	86.3	11.4		24.3	20.95	9	49.75		5.02	12.6	2.15	32.05
exp. 2	72.65	74.3	73.8	10		23.4	21.15	15.4333	46		4.75	12.35	4.36667	39.1
exp. 3	67.95	74.35	85	9.9		26	20.1	9.95	47.65		4.58	12.3	2.1	35.05

## Sheet: Fig. 4D, E
Figure 4D
	mut-EJ				SSA				HR
	AAVS1sg	BFPsg	BFPsg +_x000D_NU7441		AAVS1sg	BFPsg	BFPsg +_x000D_NU7441		AAVS1sg	BFPsg	BFPsg +_x000D_NU7441
exp. 1	3.3797	60.9771	34.2088		3.56675	27.001	49.6424		0.11	4.91	10.2333
exp. 2	3.10457	52.6007	30.8767		6.10042	28.9329	44.4901		0.553333	6.61333	13.2667
exp. 3	2.46025	53.6193	28.7182		8.30864	26.1774	44.1413		0.916667	6.38	14.2
Figure 4E, raw data
	mut-EJ				SSA				HR
	NTsi	Rad52si1	Rad52si2		NTsi	Rad52si1	Rad52si2		NTsi	Rad52si1	Rad52si2
exp. 1	42.28	42.505	36.48		17.15	10.6	10.55		3.68003	3.5895	4.324
exp. 2	39.525	39.91	35.5		14.15	8.9	10.5		3.2895	3.579	4.424
exp. 3	40.77	39.8	36.845		14.1	10.2	10.2		3.55	3.609	4.2645
Figure 4E, normalized data (this was plotted)
	mut-EJ				SSA				HR
	NTsi	Rad52si1	Rad52si2		NTsi	Rad52si1	Rad52si2		NTsi	Rad52si1	Rad52si2
exp. 1	1	1.00532	0.862819		1	0.618076	0.61516		1	0.9754	1.17499
exp. 2	1	1.00974	0.898166		1	0.628975	0.742049		1	1.08801	1.34489
exp. 3	1	0.976208	0.903728		1	0.723404	0.723404		1	1.01662	1.20127

## Sheet: Fig. 4F
Figure 4F
Uncropped western blot image for figure 4F

## Sheet: Fig. 4G
Figure 4G, raw data
	mut-EJ					SSA					HR
	NTsi	BRCA1si	53BP1si	BRCA2si		NTsi	BRCA1si	53BP1si	BRCA2si		NTsi	BRCA1si	53BP1si	BRCA2si
exp. 1	39	44.2	30.5	41.1		12.45	9.6	19.25	17.2		3.7155	0.4225	5.723	0.2925
exp. 2	34.05	35.875	29.35	40.17		10.7	8.3	12.5	15.05		4.292	0.2365	5.58	0.2345
exp. 3	36.45	39.545	32.25	40.57		10.35	9.7	12.9	13.6		3.811	0.2205	5.361	0.231
exp. 4	42.155	44.59	37.285	43.845		15.3	11.15	15.2	16.4		3.36	0.8595	5.1245	1.18
Figure 4G, normalized data (this was plotted)
	mut-EJ					SSA					HR
	NTsi	BRCA1si	53BP1si	BRCA2si		NTsi	BRCA1si	53BP1si	BRCA2si		NTsi	BRCA1si	53BP1si	BRCA2si
exp. 1	1	1.13333	0.782051	1.05385		1	0.771084	1.54618	1.38153		1	0.113713	1.5403	0.0787243
exp. 2	1	1.0536	0.861968	1.17974		1	0.775701	1.16822	1.40654		1	0.0551025	1.30009	0.0546365
exp. 3	1	1.08491	0.884774	1.11303		1	0.937198	1.24638	1.31401		1	0.0578588	1.40672	0.060614
exp. 4	1	1.05776	0.884474	1.04009		1	0.728758	0.993464	1.0719		1	0.255804	1.52515	0.35119

## Sheet: Fig. 4H
Figure 4H
Uncropped western blot image for figure 4H

## Sheet: Fig. 5E
Figure 5E
Uncropped western blot image for figure 5E

[truncated: 12 more sheets: Fig. 6A, Fig. 6B, Fig. 6C, D, G, Fig. 6H, Fig. 6L, Sup. Fig. 3B, Sup. Fig. 3C, Sup. Fig. 3D, Sup. Fig. 5A, B, Sup. Fig. 7A, B, Sup. Fig. 7C, Sup. Fig. 7D, E, F]
